# Supplementary material for: A conserved in-frame stop codon acts as a multipotent defense mechanism in alphaviruses
Source: Sci Adv. 2026 Jun 17;12(25):eaee6015. doi: 10.1126/sciadv.aee6015 (PMC13274604; doi:10.1126/sciadv.aee6015)
Supplement: Supplementary file 2 — Data S1 and S2 [file sciadv.aee6015_data_s1_and_s2.zip]

Archive with 2 entries (2 files):
- aee6015_data_s1.xlsx
- aee6015_data_s2.xlsx
