# Supplementary material for: A conserved in-frame stop codon acts as a multipotent defense mechanism in alphaviruses
Source: Sci Adv. 2026 Jun 17;12(25):eaee6015. doi: 10.1126/sciadv.aee6015 (PMC13274604; doi:10.1126/sciadv.aee6015)
Supplement: Supplementary file 2 — Data S1 and S2 [file sciadv.aee6015_data_s1_and_s2.zip › aee6015_data_s1.xlsx]

## Sheet: Figure 1B
U4.4_Dcr2+				U4.4_Dcr2KO				U4.4_Dcr2+
550opal	550A	550R	550C	550opal	550A	550R	550C	550opal	550A	550R	550C
103.826	19.7778	21.7035	58.8909	81.7393	181.9	114.099	217.8	94.2157	123.968	119.009	106.612
113.897	26.093	55.0174	17.5468	64.2449	111.454	111.372	238.536	99.1744	109.092	131.406	153.72
74.7285	27.7733	24.4365	35.4847	144.613	98.263	119.592	168.29	101.654	119.009	114.051	158.679
107.549	36.4682	20.9831	83.7293	109.404	124.124	124.124	349.783	106.612	126.447	111.571	161.158

## Sheet: Figure 1C
	Dcr2+				Dcr2-
550opal	1.16364	0.872727	1.30909	0.654545	0.976534	1.56245	0.732401	1.17184
550C	0.174545	0.0513369	0.109091	0.158678	1.95307	1.75776	3.90614	1.30205

## Sheet: Figure 1D
	UGA			UGC			UGU			UUU
550opal_Dcr2+	100	100	100	0	0	0	0	0	0	0	0	0
550C_Dcr2+	99.5215	100	100	0	0	0	0.478469	0	0	0	0	0
550opal_Dcr2KO	6.55738	0	0	91.8033	100	97.9592	1.63934	0	0	0	0	2.04082
550C_Dcr2KO	0	0	0	100	100	98.6487	0	0	0	0	0	1.35135

## Sheet: Figure 2C
Days elapsed	WT Siblings	Dcr2-/- (Trans-het)
1	0	0
1	0	0
1	0	0
1	0
5		1
5		1
5		1
5		1
5		1
5		1
5		1
5		1
5		1
5		1
6		1
6		1
6		1
6		1
6		1
6		1
6		1
6		1
6		1
6		1
6		1
6		1
7		1
7		1
7		1
14	1
20	1
20	1
20	1
22	0
22	0
22	0
22	0
22	0
22	0
22	0
22	0
22	0
22	0
22	0
22	0
22	0
22	0
22	0
22	0
22	0
22	0
22	0
22	0
22	0
22	0
22	0
22	0

## Sheet: Figure 2D-E
Dcr2+		Dcr2-
550opal	550C	550opal	550C
92.0565	30.0287	10765.2	7504.42
73.6938	28.0187	8668.48	7513.66
147.531	42.0444	9327.62	6068.26

## Sheet: Figure 2F-G
Dcr2+		Dcr2-
550opal	550C	550opal	550C
6.04571	4.04571	8.34674	7.74468
4.04571	5.04571	7.74468	6.34674
5.04571	0	7.64777	7.04571
5.04571	0	7.04571	7.64777
3.04571	4.04571	7.34674	6.9488
4.04571	0	7.74468	7.52284
4.04571	4.04571	6.04571	5.64777
4.04571	3.04571	6.34674	6.52284
4.04571	3.04571	6.34674	6.74468
5.04571	4.04571	6.74468	8.04571
6.04571	4.04571	6.04571	8.34674
5.04571	4.04571	6.74468	6.52284
4.04571	4.04571	6.04571	8.04571
5.74429	4.74429	6.04532	6.04532
5.74429	4.74429	7.04532	0

## Sheet: Figure 3A
Dcr2+		Dcr2-
550opal	550C	550opal	550C
103.836	14.6344	104.878	156.098
125.267	16.5113	100	151.22
70.8975	29.5912	95.122	158.537

## Sheet: Figure 3B
Dcr2+		Dcr2-
550opal	550C	550opal	550C
4424.66	18445.2	4231.36	1561.3
2688.19	23168.9	2991.5	1091.68
2613.31	20863.4	2329.86	1521.18

## Sheet: Figure 3C
length (nt)	sense			antisense
18	291.158	195.105	225.355	-11.0112	-10.1745	-8.13707
19	212.921	145.237	156.765	-9.968	-6.63741	-8.13707
20	231.35	155.586	171.982	-9.968	-6.20074	-6.94179
21	230.771	147.246	168.856	-5.96921	-4.84706	-4.73513
22	207.3	119.43	144.904	-5.73739	-3.66804	-4.36735
23	206.198	119.342	149.547	-4.05674	-1.61569	-2.11472
24	232.741	133.01	173.407	-3.70902	-1.31002	-1.47111
25	290.984	151.132	198.967	-1.85451	-1.00435	-1.47111
26	485.998	247.899	344.193	-1.56474	-0.742342	-0.735554
27	687.096	339.687	470.893	-2.26019	-1.04801	-0.965415
28	549.051	273.095	379.638	-0.811348	-0.655008	-1.05736
29	352.357	165.717	240.756	-0.811348	-0.567673	-0.413749
30	113.705	54.6276	72.9118	-0.405674	-0.349337	-0.183889
31	40.3356	21.1349	28.2729	0	-0.0436672	-0.0459721
32	16.0531	8.47143	9.10248	-0.115907	-0.0873344	0
33	10.8953	7.03042	6.98777	-0.0579535	-0.131002	-0.0459721
34	7.30214	3.27504	4.73513	-0.115907	-0.262003	-0.0459721
35	6.7226	3.49337	3.26402	0	0	-0.0919443

## Sheet: Figure 3D
length (nt)	sense			antisense
18	151.58	97.7794	191.019	-3.75351	-2.45074	-3.19206
19	125.1	77.3732	153.681	-2.26239	-1.75053	-2.10004
20	104.892	67.4703	132.68	-2.3138	-1.6505	-1.38603
21	99.9049	66.42	119.702	-0.97694	-1.60048	-1.30202
22	92.6036	66.72	102.902	-1.28545	-1.30039	-1.05002
23	71.3166	57.4673	80.5574	-0.617015	-0.950285	-0.462008
24	73.7332	55.2666	76.5674	-0.411343	-0.550165	-0.588011
25	85.1994	60.9683	81.0614	-0.359925	-0.350105	-0.294005
26	146.387	108.233	123.02	-0.205672	-0.050015	-0.252005
27	226.958	159.948	157.713	-0.565597	-0.350105	-0.294005
28	175.438	124.187	134.15	-0.668432	-0.20006	-0.504009
29	114.199	77.6233	86.1015	-0.205672	-0.20006	-0.084002
30	44.9906	32.9599	35.9106	-0.051418	0	-0.084002
31	14.4998	10.6032	13.8183	-0.154254	-0.150045	0
32	8.22686	6.50195	7.18213	0	0	0
33	4.21627	4.30129	5.7121	0	0	0
34	5.09037	3.45104	4.28408	0	0	-0.042001
35	3.13649	2.85086	3.48606	0	0	0

[truncated: 34 more sheets: Figure 3E, Figure 3F, Figure 3H, Figure 3I, Figure 4A, Figure 4B, Figure 4F, Figure 4G, Figure 5B, Figure 5C, Figure 5D, Figure 5E, Figure 5F, Figure 6A, Figure 6B, Figure 6C, Figure S3A-B, Figure S4A-D, Figure S5A, Figure S5B …]
