# Supplementary material for: A conserved in-frame stop codon acts as a multipotent defense mechanism in alphaviruses
Source: Sci Adv. 2026 Jun 17;12(25):eaee6015. doi: 10.1126/sciadv.aee6015 (PMC13274604; doi:10.1126/sciadv.aee6015)
Supplement: Supplementary file 2 — Data S1 and S2 [file sciadv.aee6015_data_s1_and_s2.zip › aee6015_data_s2.xlsx]

## Sheet: With backbone name
Supplemental Table 1. Table of plasmids and primers described in this study
Plasmids	Description	Source/Reference
TE3'2J-3×F-eGFP WT (TE3'2J-eGFP)	Wild-type Sindbis Virus with 3×FLAG tag inserted in nsP3 and subgenomic promoter driven expression of eGFP	Previous Study [1]
TE3'2J-3×F-eGFP 550C	550opal-to-Cysteine variant of TE3'2J SINV 3×F-eGFP WT	Previous Study [1]
TE3'2J-3×F-eGFP 550A	550opal-to-Alanine variant of TE3'2J SINV 3×F-eGFP WT	Previous Study [1]
TE3'2J-3×F-eGFP 550R	550opal-to-Arginine variant of TE3'2J SINV 3×F-eGFP WT	Previous Study [1]
TE3'2J mCherry WT	Wild-type SINV with subgenomic promoter driven expression of mCherry	Previous Study [1]
TE12 SINV nluc WT	Infectious clone of wild-type SINV (TE12) with nluc reporter inserted in nsP3	Previous Study [1]
TE12 SINV nluc 550C	Opal-to-Cysteine stop codon SINV variant (TE12) with nluc reporter inserted in nsP3	Previous Study [1]
TE12 SINV nluc E1-hsmut	WT SINV nluc clone with synonymous mutations disrupting E1-hs secondary structure	This Study
TE12 SINV nluc 550C E1-hsmut	SINV 550C variant nluc clone with synonymous mutations disrupting E1-hs secondary structure	This Study
Primers	Description	Sequence (5' → 3')
Dcr2 KO sgRNA	sgRNA targeting 5' end of A. albopictus Dcr2 gene	AUAUUCGACGAAUGUCACCA
Dcr2 KO Flanking Fwd	Forward PCR primer to amplify Dcr2 KO sgRNA target region	GACCCATATCGCCCTTATGGC
Dcr2 KO Flanking Rev	Reverse PCR primer to amplify Dcr2 KO sgRNA target region	TCGTAACTCCCAACGGTGGC
T7 Ago2 PIWI Fwd	Forward PCR primer to amplify A. albopictus Ago2 PIWI domain with 5' T7 promoter	TAATACGACTCACTATAGCATCGAGGGTTTCCGCTACA
T7 Ago2 PIWI Rev	Reverse PCR primer to amplify A. albopictus Ago2 PIWI domain with 5' T7 promoter	TAATACGACTCACTATAGGGTAATATGTCAGCGCCTGC
Ago2 qRT-PCR Fwd	Forward qRT-PCR primer targeting A. albopictus Ago2 mRNA	ACTGGATAAGAAACGGGGCG
Ago2 qRT-PCR Rev	Reverse qRT-PCR primer targeting A. albopictus Ago2 mRNA	TGCTTGGCGACGATGTTTTG
SINV E1-hsmut Fwd	Forward mutagenesis primer to generate E1-hsmut infectious clones	CTCGGAGAATTCACAAATGAGCGAGGCCTATGTCGAATTGTCAGCAGATTGCGCGT
SINV E1-hsmut Rev	Reverse mutagenesis primer to generate E1-hsmut infectious clones	TGTGAATTCTCCGAGTCGCAGAAGCATTGTGCTCCTCCCCACATAAAGGGGTAGAC
Sources
[1]	T. Bhattacharya, E. M. Alleman, T. S. Freeman, A. C. Noyola, M. Emerman, H. S. Malik, A conserved opal termination codon optimizes a temperature-dependent trade-off between protein production and processing in alphaviruses. Science Advances 11, eads7933 (2025).

## Sheet: Without
Supplemental Table 1. Table of plasmids and primers described in this study
Plasmids	Description	Source/Reference
SINV 3XF-eGFP WT	Wild-type Sindbis Virus with 3XFLAG tag inserted in nsP3 and subgenomic promoter driven expression of eGFP	Previous Study [1]
SINV 3XF-eGFP 550C	550opal-to-Cysteine variant of SINV 3XF-eGFP WT	Previous Study [1]
SINV 3XF-eGFP 550A	550opal-to-Alanine variant of SINV 3XF-eGFP WT	Previous Study [1]
SINV 3XF-eGFP 550R	550opal-to-Arginine variant of SINV 3XF-eGFP WT	Previous Study [1]
mCherry WT	Wild-type SINV with subgenomic promoter driven expression of mCherry	Previous Study [1]
SINV nluc WT	Infectious clone of wild-type SINV with nluc reporter inserted in nsP3	Previous Study [1]
SINV nluc 550C	Opal-to-Cysteine stop codon SINV variant with nluc reporter inserted in nsP3	Previous Study [1]
SINV nluc E1-hsmut	WT SINV nluc clone with synonymous mutations disrupting E1-hs secondary structure	This Study
SINV nluc 550C E1-hsmut	SINV 550C variant nluc clone with synonymous mutations disrupting E1-hs secondary structure	This Study
Wild-type PUb-myc-Dcr2	Expression vector for polyubiquitin promoter-driven wild-type A. aegypti Dcr2 with N-term Myc tag	Gifted by Alain Kohl and Esther Schnettler. Varjak et al. (2017). [2]
PUb-myc-Dcr2 G488R	Expression vector for polyubiquitin promoter-driven A. aegypti Dcr2 with N-term Myc tag and helicase loss-of-function mutation (G488R)	Gifted by Alain Kohl and Esther Schnettler. Gestuveo et al. (2022). [3]
PUb-myc-Dcr2 mtR3	Expression vector for polyubiquitin promoter-driven A. aegypti Dcr2 with N-term Myc tag and Rnase III loss-of-function mutations (D1198A, E1341A, D1444A)	Gifted by Alain Kohl and Esther Schnettler. Gestuveo et al. (2022). [3]
PSL 1180 PUb dsRED	Expression vector for polyubiquitin promoter-driven DsRED	Gifted by Ben Matthews. AddGene plasmid number 49327. [4]
Primers	Description	Sequence (5' → 3')
Dcr2 KO sgRNA	sgRNA targeting 5' end of A. albopictus Dcr2 gene	AUAUUCGACGAAUGUCACCA
Dcr2 KO Flanking Fwd	Forward PCR primer to amplify Dcr2 KO sgRNA target region	GACCCATATCGCCCTTATGGC
Dcr2 KO Flanking Rev	Reverse PCR primer to amplify Dcr2 KO sgRNA target region	TCGTAACTCCCAACGGTGGC
T7 Ago2 PIWI Fwd	Forward PCR primer to amplify A. albopictus Ago2 PIWI domain with 5' T7 promoter	TAATACGACTCACTATAGCATCGAGGGTTTCCGCTACA
T7 Ago2 PIWI Rev	Reverse PCR primer to amplify A. albopictus Ago2 PIWI domain with 5' T7 promoter	TAATACGACTCACTATAGGGTAATATGTCAGCGCCTGC
Ago2 qRT-PCR Fwd	Forward qRT-PCR primer targeting A. albopictus Ago2 mRNA	ACTGGATAAGAAACGGGGCG
Ago2 qRT-PCR Rev	Reverse qRT-PCR primer targeting A. albopictus Ago2 mRNA	TGCTTGGCGACGATGTTTTG
SINV E1-hsmut Fwd	Forward mutagenesis primer to generate E1-hsmut infectious clones	CTCGGAGAATTCACAAATGAGCGAGGCCTATGTCGAATTGTCAGCAGATTGCGCGT
SINV E1-hsmut Rev	Reverse mutagenesis primer to generate E1-hsmut infectious clones	TGTGAATTCTCCGAGTCGCAGAAGCATTGTGCTCCTCCCCACATAAAGGGGTAGAC
Sources
[1]	T. Bhattacharya, E. M. Alleman, T. S. Freeman, A. C. Noyola, M. Emerman, H. S. Malik, A conserved opal termination codon optimizes a temperature-dependent trade-off between protein production and processing in alphaviruses. Science Advances 11, eads7933 (2025).
[3]	M. Varjak, K. Maringer, M. Watson, V. B. Sreenu, A. C. Fredericks, E. Pondeville, C. L. Donald, J. Sterk, J. Kean, M. Vazeille, A.-B. Failloux, A. Kohl, E. Schnettler, Aedes aegypti Piwi4 Is a Noncanonical PIWI Protein Involved in Antiviral Responses. mSphere 2, e00144-17 (2017).
[2]	R. J. Gestuveo, R. Parry, L. B. Dickson, S. Lequime, V. B. Sreenu, M. J. Arnold, A. A. Khromykh, E. Schnettler, L. Lambrechts, M. Varjak, A. Kohl, Mutational analysis of Aedes aegypti Dicer 2 provides insights into the biogenesis of antiviral exogenous small interfering RNAs. PLOS Pathogens 18, e1010202 (2022).
[4]	PSL1180polyUBdsRED (Addgene plasmid # 49327; http://n2t.net/addgene:49327; RRID:Addgene_49327)
